# Supplementary material for: Genome-Wide Characterization of Solanum tuberosum CCoAOMT Gene Family and Identification of StCCoAOMT Genes Involved in Anthocyanin Biosynthesis
Source: Genes (Basel). 2024 Nov 13;15(11):1466. doi: 10.3390/genes15111466 (PMC11593951; doi:10.3390/genes15111466)
Supplement: Supplementary file 1 [file genes-15-01466-s001.zip › Table S1.xlsx]

## Sheet: Sheet1
Table S1. Primers used in this study.
Primer		Sequence(5'-3')
Cloning
StCCoAOMT10-F		ATGGCAGAAAAAAGTGGACATGG
StCCoAOMT10-R		GTAGAGACGGCGACAAAGGGT
qRT-PCR
qStCCoAOMT10-F		TTGAGGGGAGCGGTTAGAGA
qStCCoAOMT10-R		GGCGACAAAGGGTAAGTCCA
qStActin-F		AGTATGACGAATCTGGTCCTTCTATTG
qStActin-R		ACCCAACAATCAACTCTGCCCTCTC
Overexpression
Sal I-StCCoAOMT10-F		GTTGATACATATGCCCGTCGACATGGCAGAAAAAAGTGGACATGG
BamH I-StCCoAOMT10-R		CGCCCTTGCTCACCATGGATCCGTAGAGACGGCGACAAAGGGT
