# Supplementary material for: Genome-Wide Characterization of Solanum tuberosum CCoAOMT Gene Family and Identification of StCCoAOMT Genes Involved in Anthocyanin Biosynthesis
Source: Genes (Basel). 2024 Nov 13;15(11):1466. doi: 10.3390/genes15111466 (PMC11593951; doi:10.3390/genes15111466)
Supplement: Supplementary file 1 [file genes-15-01466-s001.zip › Table S2.xlsx]

## Sheet: Sheet1
Table S2. Tandem duplicated gene pairs of CCoAOMT gene family in potato
Gene Name	Gene Name	Gene ID
StCCoAOMT2	StCCoAOMT3	Soltu.DM.02G028520.1,Soltu.DM.02G028530.1
StCCoAOMT3	StCCoAOMT4	Soltu.DM.02G028530.1,Soltu.DM.02G028540.1
StCCoAOMT4	StCCoAOMT5	Soltu.DM.02G028540.1,Soltu.DM.02G028550.1
StCCoAOMT7	StCCoAOMT8	Soltu.DM.04G025040.1,Soltu.DM.04G025050.1
