# Supplementary material for: Genome-Wide Characterization of Solanum tuberosum CCoAOMT Gene Family and Identification of StCCoAOMT Genes Involved in Anthocyanin Biosynthesis
Source: Genes (Basel). 2024 Nov 13;15(11):1466. doi: 10.3390/genes15111466 (PMC11593951; doi:10.3390/genes15111466)
Supplement: Supplementary file 1 [file genes-15-01466-s001.zip › Table S3.xlsx]

## Sheet: Sheet1
Table S3. The sequences of CCoAOMT protein from different species
Species	Gene Name	Gene ID	Protein sequence
Arabidopsis thaliana	AtCCoAOMT1	AT4G34050	MATTTTEATKTSSTNGEDQKQSQNLRHQEVGHKSLLQSDDLYQYILETSVYPREPESMKELREVTAKHPWNIMTTSADEGQFLNMLIKLVNAKNTMEIGVYTGYSLLATALALPEDGKILAMDVNRENYELGLPIIEKAGVAHKIDFREGPALPVLDEIVADEKNHGTYDFIFVDADKDNYINYHKRLIDLVKIGGVIGYDNTLWNGSVVAPPDAPMRKYVRYYRDFVLELNKALAADPRIEICMLPVGDGITICRRIS
	AtCCoAOMT2	AT1G24735	MEKLLPPSKLLPPKGILKSDALKKYIFETTAYPREHEQLKKLREATVLKYGNLSEMEVPVDEGHFLSMLLKIMNAKKTIELGVFTGYSLLTTALALPHDGHVTGIDIDKEAYEMGLEFIKNAGVHHKINFIHSDCLQALDNMLSENPKPEFDFAFVDADKPNYANMHERLMKLVKVGGVIAFDNTLWSGFVAEKEENVPVHMRVNRKAFLDLNKRLAADPHVEVSQVSIGDGVTLCRRLV
	AtCCoAOMT3	AT3G61990	MTTFSTSFLFLLLVFCLIGSLAADDLQHKSGRDVCSGGSDLRTPDIRLNRPTDSVVGNCPTEASPLVMADDEKYGNKMVISLTPRLYDYVLNNVREHEILKQLREETAISQIQVSPDQAQLLAMLVEILGAKRCIEVGVYTGYSSLAVALVLPESGRLVACDKDANALEVAKRYYELAGVSHKVTVKHGLAAESLMSMIQNGEESSYDFAFLDADKAMYQEYFESLLRLVRVGGVIVIDNVLWHGWVADSTVNDERTISLRNFNKKLMDDQRVSISMVSIGDGMTICRKR
	AtCCoAOMT4	AT3G62000	MSTGLALNRCSVSVCRTAVTLLNRPTVSVARSLKFSRRLIGNCSIAPADPYVVADDDKYGNKQVISLTPRLYDYVLSNVREPKILRQLREETSKMRGSQMQVSPDQAQLLAMLVQMLAAERCIEVGVYTGYSSLAVALVLPESGCLVACERDSNSLEVAKRYYELAGVSHKVNVKQGLAAESLKSMIQNGEGASYDFAFVDADKRMYQDYFELLLQLVRVGGVIVMDNVLWHGRVSDPMVNDAKTISIRNFNKKLMDDKRVSISMVPIGDGMTICRKR
	AtCCoAOMT5	AT1G67990	MDGRLPDKGILKSEALKQYIMETTAYPREHELLKELREATIQRYGNLSEMGVPVDESLFLSMLVKIINAKNTIEIGVFTGYSLFTVALALPEDGRITAIDIDQAGYNLGLEFMKKAGVDHKINFIQSDAVRGLDQLLNGEKQEYDFAFVDADKTNYVYFLEKLLKLVKVGGIIAFDNTLWFGTLIQKENEVPGHMRAYREALLEFNKILARDPRVEIAQISIGDGLTLCRRLI
	AtCCoAOMT6	AT1G67980	MANEIPTKGILKSEALKQYIMETSAYPREHELLKELRKATVQKYGNLSEMEVPVDEGHFLSMLVKIMNAKNTIEIGVFTGYSLLTTALALPEDGRITAIDIDKEAYEVGLEFIKKAGVDHKINFIHSDGLKALDQLVNDKCEFDFAFADADKSSYVNFHERLLKLVKVGGIIAFDNTLWFGFVAEDEDGVPEHMREYRAALIEFNKKLALDPRVEVSQISIGDGITLCRRLV
	AtCCoAOMT7	AT4G26220	MAKDEAKGLLKSEELYKYILETSVYPREPEVLRELRNITHNHPQAGMATAPDAGQLMGMLLNLVNARKTIEVGVFTGYSLLLTALTLPEDGKVIAIDMNRDSYEIGLPVIKKAGVEHKIDFKESEALPALDELLNNKVNEGGFDFAFVDADKLNYWNYHERLIRLIKVGGIIVYDNTLWGGSVAEPDSSTPEWRIEVKKATLELNKKLSADQRVQISQAALGDGITICRRLY
Oryza sativa	OsCCoAOMT1	LOC_Os08g38910.2	MPLLVTLLPVYCTAHSRRLKRTTPASRVSSTAMAAANGDASHGANGGIQIQSKEMKTAIHSNDSPKTLLKSESLHEYMLN TMVYPRENEFMRELRLITSEHTYGFMSSPPEEGQLLSLLLNLTGAKNTIEVGVFTGCSVLATALAIPDDGKVVAIDVSRE YFDLGLPVIKKAGVAHKVDFREGAAMPILDNLLANEENEGKFDFAFVDADKGNYGEYHERLLRLVRAGGVLAYDNTLWGG SVALEDDSVLEEFDQDIRRSIVAFNAKIAGDPRVEAVQLPVSDGITLCRRLV
	OsCCoAOMT2	LOC_Os08g38920.1	MATYRPGSNTLLKSDSILEYVLDTTVYPREHERLRELRLITQNHPKSFMGSSPDQMQFFSVLLKMIGARNAVEVGVFTGY SLLATALALPDDGKVVAIDVSREYYELGRPVIEDAGVAHKVDFRHGDGLAVLDQLLAGGEGKFDFAYADADKEQYRGYHE RLVRLLRVGGVVAYDNTLWGGSVAMPRDTPGSSAYDRVVRDYMVGFNAMVAADDRVEACLLPVADGVTLCRRLK
	OsCCoAOMT3	LOC_Os08g38900.1	MTTGNGDAPVIKNAHSDIDSTNKTLLKSDALYKYVLDTTVLPREPECMRDLRLITDKHQWGFMQSSADEAQLLGMLLKMA GAKRTIEVGVFTGYSLLATALALPEDGKVVAIDPDRESYEIGRPFLEKAGVAHKVDFREGKGLEKLDELLAEEAAAGREA AFDFAFVDADKPNYVKYHEQLLQLVRVGGHIVYDNTLWAGTVALPPDTPLSDLDRRFSVAIRDLNSRLAADPRIDVCQLA IADGITICRRLV
	OsCCoAOMT4	LOC_Os08g05790.1	MWGLVDAKLIRVSTAMHRFASASSLPPPAPATAAAAAAQAAALRFGSAATTRVPRALALTASTCPWHRRHLCSSSSSSSS AAAAAATAAAVEEARQGRKQLGATTQLYEYLLANVREHPVLKELREETAAMRGSQMQVSPAQAQLLAMLAQILGAQRCIE VGVYTGYSSLAVALALPESGRLVACERDERCLEVAKKYYQRSGVAHKVDVKHALAADSLKLLIDGGEVNSYDFAFVDADK RMYEEYYELLLKLVRVGGLIVIDNVLWYGRVADPLVNDRKTISIRNFNKKLLEDNRVSISMVPIGDGMTICRKLVDT
	OsCCoAOMT5	LOC_Os09g30360.1	MAATGAGEGKETAAVAGGGGGGSLHSKTLLKSEPLYQYVLESTVFPREPDCLRELRLATANHPMAVMAASPDQVQLFGLL IELISAKNAIEVGVFTGYSLLATALALPDDGKIVAIDVSRESYDEVGAPVIDKAGVAHKVDFRVGLAMPVLDELVAEEGN KGRFDFAFVDADKVNFLGYHERLLQLVRVGGLIAYDNTLWGGSVAAPPAAADEAVPSGRDRSLAALAREFNAAIAADRRV KPCQLAIADGVMLCRRVA
	OsCCoAOMT6	LOC_Os06g06980.1	MAEAASAAAAATTEQANGSSGGEQKTRHSEVGHKSLLKSDDLYQYILETSVYPREHECMKELREVTANHPWNLMTTSADE GQFLNLLLKLIGAKKTMEIGVYTGYSLLATALAIPDDGTILAMDINRENYELGLPSIEKAGVAHKIDFREGPALPVLDQL VEEEGNHGSFDFVFVDADKDNYLNYHERLMKLVKVGGLVGYDNTLWNGSVVLPADAPMRKYIRYYRDFVLELNKALAADH RVEICQLPVGDGITLCRRVK
Camellia sinensis	CsCCoAOMT1	HD.01G0032320	MATNAEINGQNKENQAGRHQEVGHKSLLQSDALYQYILETSVYPREPEPMKQLRQLTANHPWNIMTTSADEGQFLNMLLKLINAKNTMEIGVYTGYSLLATALALPHDGKILAMDINRENYELGLPIIQKAGVAHKIDFREGPALPVLDQMIEDTEYHGSFDFIFVDADKDNYLNYHKRLIDLVKVGGLIGYDNTLWNGAVVAPPDAPLRKYVRYYKDFVLELNKALAVDPRIEICQLPVGDGITLCRRIS*
	CsCCoAOMT2	HD.03G0010040	MIISTIQIINRKKYNSFSFYDVNSKVKLGKAMADTIVLKTILQSEALQKYILDTNAYPREHEQLKWLRDATFKKYGNRAELSVPPDEGLFLSMLLKLMNAKKTLEIGVFTGYSLLTTALALPHDGQIVAIDPNREAFEVGLPFIQKAGVEHKINFIESDAISVLNEMLSDEGKLKMEFDFVFVDADKPNNINYHEQAIKLVKVGGVIAYDNTLYRGSVVNNEEEVPERFRANQKPIIELNKHLASDPRIEIAQISIGDGVTLCRRIL*
	CsCCoAOMT3	HD.03012642	MDWSPVFAKNAYLDTLKLCSKHEEQCDSCSTSEPESKEFISALAAGMNAKFIVEVTPTASPSTIALAAAARQTGGKLVCILPEPRLGESQKVIDDSGLNDMVEFKTGDPAELLSSYENIDFSLVDCKTDNYTNLLEMLDVNPTRSMVVADNLVEGRTGLGGHVKGMENKGKVRSTKHPIGKGMEVTMIGKLGDEFGKKSHSKGCHSRGRGGGGGGGSGKRSGKSEWVIKVDENSGEEHFFRMPKSL*
	CsCCoAOMT4	HD.05G0001190	MAASLLPRSTYPRLIFAPLFSLQRDLLLPSFDRLVHVSSPIAAFNRRFRAQNSNNSADATVVAGDENYGNKRVISVTPRLYDYLLSNVREPEILKELREETATRRGSQMQVSPDQAQLLAMLVQILGAEKCIEVGVYTGYSSLAIALVLPESGRLVACERDMKSLEVAKRYYDRAGVSHKVDVKHGMAADALKSMIQKGESCSYDFAFVDAEKRMYHEYFELLLQLVRVGGLIVIDNVLWHGKVANPLVNDAKTVSIRNFNRSVMEDKRVSISMVPIGDGMTICRKL*
	CsCCoAOMT5	HD.06G0019340	MATNGEGEQNLRHQEVGHKSLLQSDALYQYILETSVYPREPEAMKELREVTAKHPWNIMTTSADEGQFLNMLLKLINAKNTMEIGVYTGYSLLATALALPDDGKILAMDINRDNFEIGLPIIEKAGVAHKIDFREGPALPALDKMIEDGKHHGSFDFIFVDADKDNYINYHKRLIDLVKVGGLIGYDNTLWNGSVVAPPDAPMRKYVRYYRDFVLELNKALAADPRIEICMLPVGDGITLCRRVC*
	CsCCoAOMT6	HD.03G0000700	MGDLKMKNILRSEALTKYILETSAYPREHQLLKELREATVNKYKERSLMSVTVDEGQLISMLLKIMNAKKTVEIGVFTGYSLLTTVLALPHDGKVIAIDPRREAYEVGLPFIKKVGVEHKINYIQSDGMTVLNNLLTNEKQEGSFDFAFVDADKENYMNYHELLLKLVKIGGIIAYDNTLWNGSVVPSKYEEEAEDSARDALRKLNSFLASDSRVDLSHVSIADGLTLCRRLS*
	CsCCoAOMT7	HD.06002937	MADNIVLKTILKSEALQKYILDTSAYPREHEQLKRLRDATFKKYGDRAEMSVPPDEGMFLSMLLKLMNAKKTLEIGVFTGYSLLTTALALPHDGQIVAIDPNREAFEVGLPCIQKAGVEHKINFIESDATSILNEMLSDEGKLKMEFDFVFVDADKPNSINYHEQAIKLMKVGGVIAYDNTLWRGSVVSKEEEVPERFRANQKPIIELNKRLASDPRVEIAQISIGDGVTLCRRIL*
	CsCCoAOMT8	HD.03G0010060	MASVAVGARSSVTTAATGPGVTMKYIFDTNVYPREHEQLKRIRDATFKKYGYRAELSVPPDEGLFLSMLLKLMNAKKTLEIGVFTGYSLLTTALALPHDGQIVAIDPNREAFEVGLPFIQKAGVEHKINFIESDAISVLNEMLSDEGKLKMEFDFVFVDADKPNYINYHEQAIKLVKVGGVIAYDNTLWYGSVVSNEEEVPERLRASQKPIIELNKYLASDPRIEITQISIGDGVTLCRRIL*
	CsCCoAOMT9	HD.12G0019390	MANRVPEPNPVVLQSDQLYQYILETSVYPRESEHLKQIRDATATHPAAFFGTAPDAGQLMAMLLKLVNAKKTIEVGVFTGYSLLLTALTIPDDGQIVAIDINREAYEIGLPIIQKAGVEHKIDFIQSPALPVLDKLLEDKENEGAFDFAFVDADKGNYLNYHERLMKLVKDGGLLVYDNTLWGGTVAKPEESVPVYKRQWRKATIEFSKSITADHRVEISHVPSGDGVIICRRIC*
	CsCCoAOMT10	HD.12G0019400	MEQTTKKVTSPTKGLLQSDELYQYILETSVYPREPELLKELREVTASHPRSMMGTAPDAGQLMAMLLKLVNAKNTIEIGVFTGYSLLLTALSIPDDGKIIAIDLNQETYEIGLPVIRKAGVEHKINFIVSEALPVLDKLLENNENEGSFDFAFVDADKVNYLNYHERLMKLVKIGGIVVYDNTLWGGTVAMPEESVPEGMKHGRHFTIELNKSLASDPRILMSHAPLGDGITICKRIQ*
