# Supplementary material for: Genome-Wide Characterization of Solanum tuberosum CCoAOMT Gene Family and Identification of StCCoAOMT Genes Involved in Anthocyanin Biosynthesis
Source: Genes (Basel). 2024 Nov 13;15(11):1466. doi: 10.3390/genes15111466 (PMC11593951; doi:10.3390/genes15111466)
Supplement: Supplementary file 1 [file genes-15-01466-s001.zip › Table S4.xlsx]

## Sheet: Potato-Arabidopsis
Table S5-1.The homologous gene pairs between potato and Arabidopsis
Gene ID of Arabidopsis	Gene ID of potato	Gene Name of potato
AT4G34050.1	Soltu.DM.01G047320.1	StCCoAOMT1
AT4G34050.1	Soltu.DM.02G028520.1	StCCoAOMT2
AT4G34050.1	Soltu.DM.10G014940.1	StCCoAOMT11

## Sheet: Potato-Camellia sinensis
Table S5-2.Thehomologous gene pairs between potato and Camellia sinensis
Gene ID of Camellia sinensis	Gene ID of potato	Gene Name of potato
Cs-HD.06G0019340.t1	Soltu.DM.10G014940.1	StCCoAOMT11
Cs-HD.01G0032320.t1	Soltu.DM.01G047320.1	StCCoAOMT1
Cs-HD.06G0019340.t1	Soltu.DM.01G047320.1	StCCoAOMT1
Cs-HD.01G0032320.t1	Soltu.DM.02G028520.1	StCCoAOMT2
Cs-HD.06G0019340.t1	Soltu.DM.02G028520.1	StCCoAOMT2

## Sheet: Potato-Tomato
Table S5-3.The homologous gene pairs between potato and tomato
Gene ID of tomato Tomato	Gene ID of potato	Gene Name of potato
Solyc01T003980.1	Soltu.DM.01G047320.1	StCCoAOMT1
Solyc10T001545.1	Soltu.DM.01G047320.1	StCCoAOMT1
Solyc02T002843.5	Soltu.DM.01G047320.1	StCCoAOMT1
Solyc01T003980.1	Soltu.DM.02G028520.1	StCCoAOMT2
Solyc02T002843.5	Soltu.DM.02G028520.1	StCCoAOMT2
Solyc03T000540.1	Soltu.DM.03G003400.1	StCCoAOMT6
Solyc04T001976.1	Soltu.DM.04G025040.1	StCCoAOMT7
Solyc08T000178.1	Soltu.DM.08G001680.1	StCCoAOMT9
Solyc09T002401.1	Soltu.DM.09G025040.1	StCCoAOMT10
Solyc01T003980.1	Soltu.DM.10G014940.1	StCCoAOMT11
Solyc10T001545.1	Soltu.DM.10G014940.1	StCCoAOMT11
